# Supplementary material for: Global gene expression analysis of systemic sclerosis myofibroblasts demonstrates a marked increase in the expression of multiple NBPF genes
Source: Sci Rep. 2021 Oct 14;11:20435. doi: 10.1038/s41598-021-99292-y (PMC8516909; doi:10.1038/s41598-021-99292-y)
Supplement: Supplementary file 1 — Supplementary Information 1. [file 41598_2021_99292_MOESM1_ESM.xls]

## Sheet: B vs A_1.5F_0.5P_97_F_P_Average
Transcripts Cluster Id	p ([B] Vs [A])	Regulation ([B] Vs [A])	FC (abs) ([B] Vs [A])	FC ([B] Vs [A])	Log FC ([B] Vs [A])	[A](raw)	[B](raw)	[A](normalized)	[B](normalized)	genesymbol	genedescription
7943160	0.11349	up	4.16747	4.16747	2.05917	65.0115	270.934	-1.29134	0.76783	SCARNA9	small Cajal body-specific RNA 9
7904569	0.0305924	up	4.114	4.114	2.04054	123.815	509.374	-1.5179	0.522644	NBPF14|LOC100132406|KIAA1245|NBPF11|NBPF15|NBPF20|NBPF9|NBPF10|NBPF8|RP3-377D14.1|XXyac-YX155B6.1|NBPF16	neuroblastoma breakpoint family, member 14 | similar to NBPF9 | KIAA1245 | neuroblastoma breakpoint family, member 11 | neuroblastoma breakpoint family, member 15 | neuroblastoma breakpoint family, member 20 | neuroblastoma breakpoint family, member 9 | neuroblastoma breakpoint family, member 10 | neuroblastoma breakpoint family, member 1 | neuroblastoma breakpoint family, member 8 | CG10522-PA-l…
7904500	0.0198868	up	3.65321	3.65321	1.86917	84.6111	309.102	-1.38585	0.483313	NBPF15|NBPF10|LOC100132406|KIAA1245|NBPF11|NBPF14|NBPF20|NBPF9|NBPF8|RP3-377D14.1|XXyac-YX155B6.1|NBPF16	neuroblastoma breakpoint family, member 15 | neuroblastoma breakpoint family, member 10 | similar to NBPF9 | KIAA1245 | neuroblastoma breakpoint family, member 11 | neuroblastoma breakpoint family, member 14 | neuroblastoma breakpoint family, member 20 | neuroblastoma breakpoint family, member 9 | neuroblastoma breakpoint family, member 1 | neuroblastoma breakpoint family, member 8 | CG10522-PA-l…
8165690	0.195704	up	3.49391	3.49391	1.80484	702.067	2452.96	-1.48345	0.321393	CYTB	cytochrome b
8050548	0.108813	up	3.17818	3.17818	1.6682	90.516	287.676	-1.2501	0.4181	LAPTM4A	lysosomal-associated protein transmembrane 4 alpha
7904506	0.0157624	up	3.13357	3.13357	1.64781	57.7281	180.895	-1.18307	0.464739	NBPF15|NBPF10|NBPF9|NBPF14|LOC100132406|KIAA1245|NBPF11|NBPF20|NBPF8|RP3-377D14.1|XXyac-YX155B6.1|NBPF16	neuroblastoma breakpoint family, member 15 | neuroblastoma breakpoint family, member 10 | neuroblastoma breakpoint family, member 9 | neuroblastoma breakpoint family, member 14 | similar to NBPF9 | KIAA1245 | neuroblastoma breakpoint family, member 11 | neuroblastoma breakpoint family, member 20 | neuroblastoma breakpoint family, member 1 | neuroblastoma breakpoint family, member 8 | CG10522-PA-l…
7904562	0.015619	up	3.06595	3.06595	1.61633	56.0336	171.797	-1.14159	0.474741	NBPF16|NBPF15|LOC100132406|KIAA1245|NBPF11|NBPF14|NBPF20|NBPF9|NBPF10|NBPF8|RP3-377D14.1|XXyac-YX155B6.1	neuroblastoma breakpoint family, member 16 | neuroblastoma breakpoint family, member 1 | neuroblastoma breakpoint family, member 15 | similar to NBPF9 | KIAA1245 | neuroblastoma breakpoint family, member 11 | neuroblastoma breakpoint family, member 14 | neuroblastoma breakpoint family, member 20 | neuroblastoma breakpoint family, member 9 | neuroblastoma breakpoint family, member 10 | neuroblasto…
8151993	0.194901	up	3.04036	3.04036	1.60424	68.4911	208.237	-1.46111	0.143127	COX6C	cytochrome c oxidase subunit VIc
8030980	0.102348	up	2.93631	2.93631	1.55401	36.6307	107.559	-1.12536	0.428647	ZNF525|ZNF813	zinc finger protein 525 | zinc finger protein 813
7904874	0.0041583	up	2.88405	2.88405	1.52809	126.433	364.639	-1.01374	0.514355	NBPF16|NBPF15|LOC100132406|KIAA1245|NBPF11|NBPF14|NBPF20|NBPF9|NBPF10|NBPF8|RP3-377D14.1|XXyac-YX155B6.1|NBPF12	neuroblastoma breakpoint family, member 16 | neuroblastoma breakpoint family, member 1 | neuroblastoma breakpoint family, member 15 | similar to NBPF9 | KIAA1245 | neuroblastoma breakpoint family, member 11 | neuroblastoma breakpoint family, member 14 | neuroblastoma breakpoint family, member 20 | neuroblastoma breakpoint family, member 9 | neuroblastoma breakpoint family, member 10 | neuroblasto…
7978754	0.157442	up	2.86386	2.86386	1.51796	32.125	92.0016	-0.622314	0.895648	C11orf58	chromosome 11 open reading frame 58
8165665	0.311379	up	2.80171	2.80171	1.48631	527.828	1478.82	-1.42101	0.065294	COX2	cytochrome c oxidase II
7913380	0.00524345	up	2.78523	2.78523	1.4778	51.1341	142.42	-0.990285	0.487512	LOC100133459
7904486	0.0199805	up	2.73264	2.73264	1.45029	51.7094	141.303	-1.03081	0.419488	NBPF16|NBPF15|NBPF8|LOC100132406|KIAA1245|NBPF11|NBPF14|NBPF20|NBPF9|NBPF10|RP3-377D14.1|XXyac-YX155B6.1	neuroblastoma breakpoint family, member 16 | neuroblastoma breakpoint family, member 1 | neuroblastoma breakpoint family, member 15 | neuroblastoma breakpoint family, member 8 | similar to NBPF9 | KIAA1245 | neuroblastoma breakpoint family, member 11 | neuroblastoma breakpoint family, member 14 | neuroblastoma breakpoint family, member 20 | neuroblastoma breakpoint family, member 9 | neuroblastom…
8165674	0.332345	up	2.7298	2.7298	1.44879	317.397	866.428	-1.46815	-0.0193584	ND3	NADH dehydrogenase, subunit 3 (complex I)
8165661	0.366312	up	2.66921	2.66921	1.41642	713.242	1903.8	-1.22278	0.193633	COX1	cytochrome c oxidase I
7904974	0.295372	up	2.53932	2.53932	1.34444	146.823	372.83	-0.978779	0.365661	C1orf152	chromosome 1 open reading frame 152
7960553	0.211304	up	2.52272	2.52272	1.33498	41.3237	104.248	-0.971522	0.363458	MRPL51	mitochondrial ribosomal protein L51
7956211	0.468084	up	2.47616	2.47616	1.3081	447.135	1107.18	-1.52083	-0.212724	MYL6|MYL6B	myosin, light chain 6, alkali, smooth muscle and non-muscle | myosin, light chain 6B, alkali, smooth muscle and non-muscle
7967976	0.265706	up	2.36595	2.36595	1.24242	30.3759	71.868	-0.293709	0.948712	SAP18	Sin3A-associated protein, 18kDa
7942791	0.266371	up	2.30952	2.30952	1.20759	301.523	696.373	-1.02461	0.182988	LOC100008589|WDR88	28S ribosomal RNA | WD repeat domain 88
7993580	0.0518436	up	2.13456	2.13456	1.09394	42.0596	89.7786	-0.857179	0.236759	NPIP|LOC440350|LOC339047|LOC100132540|LOC100132620|LOC399491	nuclear pore complex interacting protein | similar to nuclear pore complex interacting protein | hypothetical protein LOC339047 | similar to LOC339047 protein | LOC399491 protein
8170360	0.397122	up	2.11365	2.11365	1.07974	235.275	497.29	-1.15431	-0.074569	FTH1	ferritin, heavy polypeptide 1
7990916	0.205816	up	2.1097	2.1097	1.07704	73.0705	154.156	-0.703995	0.37304	RPS17	ribosomal protein S17
7990965	0.205207	up	2.10573	2.10573	1.07432	72.4913	152.647	-0.702085	0.372234	RPS17	ribosomal protein S17
8068022	0.221858	up	2.06491	2.06491	1.04608	38.9212	80.3686	-0.248355	0.797722	MIRN155	microRNA 155
7999766	0.045647	up	2.06272	2.06272	1.04455	45.241	93.3198	-0.814133	0.230418	NPIP|LOC339047|LOC100132540|LOC100132620|LOC399491	nuclear pore complex interacting protein | hypothetical protein LOC339047 | similar to LOC339047 protein | LOC399491 protein
8165653	0.447736	up	2.04823	2.04823	1.03437	180.091	368.868	-0.785286	0.249089	ND2|ND1	NADH dehydrogenase, subunit 2 (complex I) | NADH dehydrogenase, subunit 1 (complex I)
8165676	0.323295	up	1.99184	1.99184	0.994101	311.407	620.273	-0.790727	0.203374	ND4L	NADH dehydrogenase, subunit 4L (complex I) | NADH dehydrogenase, subunit 4 (complex I)
7918284	0.406423	up	1.98282	1.98282	0.987554	47.8642	94.9061	-0.579211	0.408343	TAF13
7960635	0.359647	up	1.96968	1.96968	0.977962	20.0376	39.4677	0.0187681	0.99673	SCARNA11	small Cajal body-specific RNA 11
8165669	0.492619	up	1.96529	1.96529	0.974739	319.567	628.04	-0.946007	0.0287325	LOC440552|COX3	OK/SW-cl.16 | cytochrome c oxidase III
8022972	0.180248	up	1.95549	1.95549	0.96753	52.3501	102.37	-0.547261	0.420269	RPL7A	ribosomal protein L7a
7981335	0.287309	up	1.95125	1.95125	0.964399	53.9895	105.347	-0.842325	0.122074	HSP90AA1	heat shock protein 90kDa alpha (cytosolic), class A member 1
7978905	0.449862	up	1.9017	1.9017	0.927288	94.4362	179.589	-0.8335	0.0937882	SDCCAG1	serologically defined colon cancer antigen 1
8000217	0.18439	up	1.89433	1.89433	0.921687	49.9164	94.5582	-0.609069	0.312619	LOC595101|LOC440354|LOC641298	PI-3-kinase-related kinase SMG-1 pseudogene
8136347	0.37583	up	1.84618	1.84618	0.884539	89.744	165.683	-0.318351	0.566188	CALD1	caldesmon 1
7941272	0.206498	up	1.84377	1.84377	0.882657	975.434	1798.47	-0.394549	0.488108	MALAT1	metastasis associated lung adenocarcinoma transcript 1 (non-protein coding)
7963911	0.48767	up	1.8222	1.8222	0.865683	405.225	738.401	-0.990499	-0.124817	CD63
7917645	0.235002	up	1.81642	1.81642	0.861097	1690.32	3070.32	-0.818647	0.0424497	LOC100008589|SLC17A7	28S ribosomal RNA | solute carrier family 17 (sodium-dependent inorganic phosphate cotransporter), member 7
7971124	0.166937	up	1.77138	1.77138	0.824872	28.2048	49.9613	-0.272811	0.55206	UFM1	ubiquitin-fold modifier 1
8092654	0.381483	up	1.76898	1.76898	0.822919	19.4151	34.3449	0.0244857	0.847405	RPL39L	ribosomal protein L39-like
7999834	0.257377	up	1.74747	1.74747	0.805267	31.2934	54.6842	-0.330777	0.47449	ARL6IP1	ADP-ribosylation factor-like 6 interacting protein 1
8139706	0.456732	up	1.7136	1.7136	0.777031	145.727	249.717	-0.435517	0.341514	SEC61G	Sec61 gamma subunit
8055220	0.121469	up	1.70805	1.70805	0.772353	32.9502	56.2807	-0.344144	0.428209	A26C1A|A26C1B	ANKRD26-like family C, member 1A | ANKRD26-like family C, member 1B
8019930	0.455892	up	1.70239	1.70239	0.767565	109.091	185.716	-0.924959	-0.157395	MRLC2
8047059	0.219128	up	1.70088	1.70088	0.766285	41.1725	70.0296	-0.289557	0.476728	HNRNPC	heterogeneous nuclear ribonucleoprotein C (C1/C2)
7982531	0.354695	up	1.69274	1.69274	0.759363	27.2079	46.056	0.153884	0.913247	ANP32A|LOC723972	acidic (leucine-rich) nuclear phosphoprotein 32 family, member A | hepatopoietin PCn127
8055151	0.284673	up	1.68874	1.68874	0.755948	46.7355	78.9242	-0.694859	0.0610892	A26C1B|A26C1A|FKSG30	ANKRD26-like family C, member 1B | ANKRD26-like family C, member 1A | kappa-actin
8165686	0.320904	up	1.68803	1.68803	0.755341	807.537	1363.15	-0.703863	0.0514784	ND5	NADH dehydrogenase, subunit 5 (complex I)
8165705	0.154499	up	1.66747	1.66747	0.737661	1560.18	2601.56	-0.574508	0.163153	ND6	NADH dehydrogenase, subunit 6 (complex I)
7904726	0.0586032	up	1.65016	1.65016	0.722604	30.2913	49.9854	-0.359369	0.363235	TXNIP	thioredoxin interacting protein
7977454	0.10986	up	1.63312	1.63312	0.707632	26.8277	43.8129	-0.258699	0.448933	FLJ39632|FKSG30	hypothetical LOC642477 | kappa-actin
7976810	0.155314	up	1.61678	1.61678	0.693124	18.8665	30.503	-0.00799847	0.685126	SNORD113-3	small nucleolar RNA, C/D box 113-3
7942957	0.298658	up	1.61673	1.61673	0.693076	36.8724	59.6125	-0.327735	0.36534	PRSS23	protease, serine, 23
8010050	0.363058	up	1.61468	1.61468	0.691251	20.168	32.5649	0.012669	0.70392	FAM100B	family with sequence similarity 100, member B
8069644	0.328783	up	1.59976	1.59976	0.677855	38.7823	62.0423	-0.305402	0.372453	APP	amyloid beta (A4) precursor protein (peptidase nexin-II, Alzheimer disease)
7983360	0.315309	up	1.59353	1.59353	0.672229	53.606	85.4229	-0.518644	0.153585	B2M	beta-2-microglobulin
8067839	0.359959	up	1.59295	1.59295	0.671702	59.8459	95.3316	-0.475773	0.195929	FGF7P2|LOC100132771|LOC100133691|KGFLP1	fibroblast growth factor 7 pseudogene 2 | similar to keratinocyte growth factor-like protein 1
7957140	0.388142	up	1.59132	1.59132	0.670224	24.186	38.4876	0.0483328	0.718557	LGR5	leucine-rich repeat-containing G protein-coupled receptor 5
7904881	0.426089	up	1.58489	1.58489	0.664381	41.3057	65.4649	-0.705618	-0.0412375	PDIA3P	protein disulfide isomerase family A, member 3 pseudogene
8156750	0.192404	up	1.58151	1.58151	0.661301	37.7205	59.6552	-0.234967	0.426333	ANP32B	acidic (leucine-rich) nuclear phosphoprotein 32 family, member B
7919815	0.397909	up	1.58133	1.58133	0.661139	48.2913	76.3646	-0.477195	0.183944	CTSK	cathepsin K
7949410	0.251174	up	1.56215	1.56215	0.64353	2761.14	4313.3	-0.332856	0.310674	MALAT1	metastasis associated lung adenocarcinoma transcript 1 (non-protein coding)
7914212	0.341993	up	1.56205	1.56205	0.643442	18.9708	29.6333	-0.0306445	0.612797	SNORA61|C1orf79	small nucleolar RNA, H/ACA box 61 | chromosome 1 open reading frame 79
8107470	0.384065	up	1.55685	1.55685	0.638626	100.818	156.958	-0.490568	0.148058	PTMA|PTMAP7|PTMAP5	prothymosin, alpha | prothymosin, alpha pseudogene 7 | prothymosin, alpha pseudogene 5
7916372	0.379633	up	1.55399	1.55399	0.635974	31.6268	49.1476	-0.0311917	0.604782	TMEM59	transmembrane protein 59
8136631	0.338824	up	1.53551	1.53551	0.618721	27.0521	41.5388	-0.121922	0.496799	SSBP1	single-stranded DNA binding protein 1
7943158	0.447273	up	1.53529	1.53529	0.618509	21.1831	32.5221	0.136752	0.755261	SCARNA9	small Cajal body-specific RNA 9
7922646	0.272984	up	1.52882	1.52882	0.612417	20.6915	31.6336	-0.0241729	0.588245	IFRG15	interferon responsive gene 15
7974229	0.277148	up	1.52761	1.52761	0.611279	27.2627	41.6468	-0.289711	0.321569	KLHDC2	kelch domain containing 2
7948995	0.325232	up	1.51592	1.51592	0.600189	27.7428	42.0557	-0.0393068	0.560883	ATL3	atlastin 3
7932911	0.426256	up	1.50934	1.50934	0.593923	31.9985	48.2967	-0.198715	0.395207	KIF5B	kinesin family member 5B
7903321	0.203602	up	1.5077	1.5077	0.592352	20.3285	30.6493	0.0336694	0.626021	RTCD1	RNA terminal phosphate cyclase domain 1
8091283	0.383437	up	1.50194	1.50194	0.586823	49.3844	74.1721	-0.594915	-0.00809205	PLOD2	procollagen-lysine, 2-oxoglutarate 5-dioxygenase 2
8008885	0.201338	up	1.50167	1.50167	0.586563	19.5264	29.3221	0.00208342	0.588647	MIRN21	microRNA 21
8027024	0.290927	down	1.51773	-1.51773	-0.601913	44.3913	29.2485	0.126842	-0.47507	UBA52	ubiquitin A-52 residue ribosomal protein fusion product 1
8065403	0.195794	down	1.51904	-1.51904	-0.603162	42.997	28.3054	0.273461	-0.329701	CST3	cystatin C
8101945	0.264994	down	1.5273	-1.5273	-0.610981	30.9365	20.2557	0.647492	0.0365114	H2AFZ	H2A histone family, member Z
8025500	0.277543	down	1.53016	-1.53016	-0.613685	58.1734	38.0178	0.18193	-0.431754	UBL5	ubiquitin-like 5
8127629	0.370765	down	1.57076	-1.57076	-0.651459	51.8293	32.9964	0.293769	-0.357689	COX7A2	cytochrome c oxidase subunit VIIa polypeptide 2 (liver)
7927548	0.283219	down	1.58933	-1.58933	-0.668417	38.2997	24.0981	0.713545	0.0451276	TIMM23	translocase of inner mitochondrial membrane 23 homolog (yeast)
8005553	0.421308	down	1.63534	-1.63534	-0.709588	34.6921	21.214	0.785504	0.0759167	SNORD3A|SNORD3B-1|SNORD3B-2|SNORD3C|SNORD3D	small nucleolar RNA, C/D box 3A | small nucleolar RNA, C/D box 3B-1 | small nucleolar RNA, C/D box 3B-2 | small nucleolar RNA, C/D box 3C | small nucleolar RNA, C/D box 3D
8005547	0.420804	down	1.6367	-1.6367	-0.71079	34.737	21.2238	0.787428	0.0766383	SNORD3A|SNORD3B-1|SNORD3B-2|SNORD3C|SNORD3D	small nucleolar RNA, C/D box 3A | small nucleolar RNA, C/D box 3B-1 | small nucleolar RNA, C/D box 3B-2 | small nucleolar RNA, C/D box 3C | small nucleolar RNA, C/D box 3D
8013323	0.423789	down	1.64447	-1.64447	-0.717621	35.0961	21.3419	0.788057	0.0704362	SNORD3A|SNORD3B-1|SNORD3B-2|SNORD3C|SNORD3D	small nucleolar RNA, C/D box 3A | small nucleolar RNA, C/D box 3B-1 | small nucleolar RNA, C/D box 3B-2 | small nucleolar RNA, C/D box 3C | small nucleolar RNA, C/D box 3D
8013325	0.42376	down	1.64471	-1.64471	-0.717833	35.101	21.3418	0.788302	0.0704689	SNORD3A|SNORD3B-1|SNORD3B-2|SNORD3C|SNORD3D	small nucleolar RNA, C/D box 3A | small nucleolar RNA, C/D box 3B-1 | small nucleolar RNA, C/D box 3B-2 | small nucleolar RNA, C/D box 3C | small nucleolar RNA, C/D box 3D
8013329	0.423733	down	1.64511	-1.64511	-0.718185	35.1092	21.3416	0.788763	0.0705789	SNORD3A|SNORD3B-1|SNORD3B-2|SNORD3C|SNORD3D	small nucleolar RNA, C/D box 3A | small nucleolar RNA, C/D box 3B-1 | small nucleolar RNA, C/D box 3B-2 | small nucleolar RNA, C/D box 3C | small nucleolar RNA, C/D box 3D
7961230	0.220012	down	1.64586	-1.64586	-0.718838	41.3182	25.1044	0.483557	-0.235281	CSDA	cold shock domain protein A
7912194	0.361286	down	1.65755	-1.65755	-0.729055	32.4555	19.5803	0.72022	-0.0088346	DKFZp566H0824	hypothetical LOC54744
8126450	0.490856	down	1.65772	-1.65772	-0.729204	75.2655	45.4029	0.012763	-0.716441	RPL24	ribosomal protein L24
8031152	0.374788	down	1.67	-1.67	-0.739844	68.2649	40.8773	0.0374464	-0.702398	RPS9	ribosomal protein S9
8034210	0.187878	down	1.80478	-1.80478	-0.85182	37.6825	20.8793	0.854771	0.00295055	TMEM205	transmembrane protein 205
7949075	0.393665	down	1.95516	-1.95516	-0.967289	58.7137	30.0301	1.11551	0.14822	HSPC152
7977507	0.388451	down	1.97102	-1.97102	-0.978941	42.8055	21.7175	1.01838	0.0394344	RPPH1	ribonuclease P RNA component H1
7942586	0.420416	down	1.97238	-1.97238	-0.979937	114.955	58.2826	-0.388434	-1.36837	RPS3	ribosomal protein S3
8157270	0.332351	down	2.09377	-2.09377	-1.0661	55.2754	26.4	0.890015	-0.176086	SLC31A1	solute carrier family 31 (copper transporters), member 1
8123739	0.352831	down	2.17332	-2.17332	-1.1199	44.3388	20.4014	1.12642	0.00652373	NRN1	neuritin 1
